# Supplementary material for: Transcription Factors as Important Regulators of Changes in Behavior through Domestication of Gray Rats: Quantitative Data from RNA Sequencing
Source: Int J Mol Sci. 2022 Oct 14;23(20):12269. doi: 10.3390/ijms232012269 (PMC9603081; doi:10.3390/ijms232012269)
Supplement: Supplementary file 1 [file ijms-23-12269-s001.zip]

Archive with 1 entries (1 files):
- ijms-1918211-supplementary.pdf
